# Supplementary material for: Cardiovascular Profile of South African Adults with Low-Level Viremia during Antiretroviral Therapy
Source: J Clin Med. 2022 May 16;11(10):2812. doi: 10.3390/jcm11102812 (PMC9144153; doi:10.3390/jcm11102812)
Supplement: Supplementary file 1 [file jcm-11-02812-s001.zip]

Archive with 1 entries (1 files):
- jcm-1711295-supplementary.pdf
